# Supplementary material for: Patterns and timing of recurrence in esophageal squamous cell carcinoma patients treated with neoadjuvant chemoradiotherapy plus esophagectomy
Source: BMC Cancer. 2021 Nov 9;21:1192. doi: 10.1186/s12885-021-08918-x (PMC8576899; doi:10.1186/s12885-021-08918-x)
Supplement: Supplementary file 1 — Additional file 1. [file 12885_2021_8918_MOESM1_ESM.xlsx]

## Sheet: Table1
		Replies to the comments from Reviewer #1: The prognosis and recurrence rate by yp Stage
		yp Stage	I	II	IIIA	IIIB	IVA	P
		Number	50 (39%)	23 (18%)	19 (15%)	30 (24%)	5 (4%)
		Tumor regression grade						< 0.0001*
		TRG 1	3 (6%)	14 (61%)	2 (11%)	20 (67%)	3 (60%)
		TRG 2	18 (36%)	9 (39%)	17 (89%)	10 (33%)	2 (40%)
		TRG 3	29 (58%)	0 (0%)	0 (0%)	0 (0%)	0 (0%)
		Recurrence						0.0003*
		Presence	14 (28%)	7 (30%)	4 (21%)	19 (63%)	5 (100%)
		Absence	36 (72%)	16 (70%)	15 (79%)	11 (37%)	0 (0%)
		TRG, tumor regression grade; *, Considered significant
